# Supplementary material for: Chicken interferome: avian interferon-stimulated genes identified by microarray and RNA-seq of primary chick embryo fibroblasts treated with a chicken type I interferon (IFN-α)
Source: Vet Res. 2016 Aug 5;47:75. doi: 10.1186/s13567-016-0363-8 (PMC4974698; doi:10.1186/s13567-016-0363-8)
Supplement: Supplementary file 2 — 10.1186/s13567-016-0363-8 Detailed information on ChISGs identified by RNA-seq, and microarray technologies (1). Technologies identifying significant IRGs are listed as “1” RNA-seq (using Kal’s Z test); “2” Affymetrix 32K GeneChip Chicken Genome Array and “3” Chicken Gene 1.0 ST Array’. ChISGs significant by one or both microarrays and RNA-seq using Kal’s Z test under relaxed criteria (FC > 2.5 or FDR < 0.05) are indicated by “(1)”. “+” after the technology identifier indicates that IFN-induced RNA-seq read density was observed at the location of the unannotated gene. (2) Interferome status [45]. (3) Human homologue data (HUGO) [46]. (4) Mouse orthologue data (MGI) [47]. [file 13567_2016_363_MOESM2_ESM.xlsx]

## Sheet: TableS1v1_ord_form
				Significance		RNA-seq Kal's Z test (L1)				Affymetrix 3' microarray (L2)						Affymetrix ST microarray (L3)					ENSEMBL chicken gene data			Interferome [1] Status:			Human homologue data (HUGO [2])						Mouse orthologue data (MGI [3])
ChISG ID		Gg alternative ID		L1 RNA-seq (1), L2 3' array (2), L3 ST array (3). Brackets = 'relaxed' Kal's		Kal's Z-test: IFN vs Mock Proportions Fold Change	Kal's Z-test: IFN vs Mock FDR p-value correction		3' Array probe ID	ID Affy	3' array Entrez ID	P (Corrected)	Fold Change		ST array probe ID	ST array symbol	FDR	Fold Change		Gg gene Ensemb lgene ID	Gg4 genomic location	gg uniprot		Hs, Mm, both or neither (***)		HUGO ID	Description	Hs_Ensembl Id	Hs Entrez ID	Hs genomic location		Mm_Ensembl Id	Mm Entrez	Mm genomic location
ACKR4				1		6.44769	0.0010453													ENSGALG00000011706	2: 42,898,303-42,902,920 F	E1BSU6 (E1BSU6_CHICK)		Hs only		ACKR4	atypical chemokine receptor 4 [Source:HGNC Symbol;Acc:1611]	ENSG00000129048	51554	3: 132,597,237-132,618,967 F		ENSMUSG00000079355	252837	9: 104,084,157-104,126,933 R
ADAR				123		6.30547	7.53834e-10		Gga.8033.1.S1_at	ADAR	769675	0.00558027	5.79908		15476979	ADAR	8.12619e-05	3.76723		ENSGALG00000021475	25: 1,239,380-1,249,280 R	H9L3K3 (H9L3K3_CHICK)		Hs/Mm		ADAR	adenosine deaminase, RNA-specific [Source:HGNC Symbol;Acc:225]	ENSG00000160710	103	1: 154,554,538-154,600,475 R		ENSMUSG00000027951	56417	3: 89,715,022-89,753,446 F
ADC				1		13.7133	7.6922e-05													ENSGALG00000003614	23: 5,283,571-5,286,976 F	E1C5E7 (E1C5E7_CHICK)		Mm only		AZIN2	antizyme inhibitor 2 [Source:HGNC Symbol;Acc:HGNC:29957]	ENSG00000142920	113451	1: 33,081,104-33,120,530 F		ENSMUSG00000028789	242669	4: 128,930,233-128,962,442 R
ANGPT1		ANG-1		(1)23		9.49109	0.0214673		Gga.9471.1.S1_at	ANGPT1	395129	0.0030901	12.0585		15463268	ANGPT1	4.84496e-05	7.28989		ENSGALG00000016083	2: 130,946,459-131,114,196 R	F1P080 (F1P080_CHICK)		Hs only		ANGPT1	angiopoietin 1 [Source:HGNC Symbol;Acc:HGNC:484]	ENSG00000154188	284	8: 107,249,482-107,498,055 R		ENSMUSG00000022309	11600	15: 42,424,727-42,676,977 R
ANGPTL1				123		5.95319	0.000145266		Gga.12111.1.S1_at	ANGPTL1	770850	0.00483555	4.34154		15539001	ANGPTL1	0.000309586	3.20463		ENSGALG00000004290	8: 6,321,505-6,329,867 F	E1BYT9 (E1BYT9_CHICK)		Hs only		ANGPTL1	angiopoietin-like 1 [Source:HGNC Symbol;Acc:489]	ENSG00000116194	9068	1: 178,818,840-178,840,187 R		ENSMUSG00000033544	72713	1: 156,838,562-156,861,078 F
ANKFN1				2		60.2302	0.122177		GgaAffx.1956.1.S1_at	ANKFN1	427807	0.00329918	26.8654							ENSGALG00000003105	18: 6,080,249-6,129,240 F	F1NL29 (F1NL29_CHICK)		***		ANKFN1	Ankyrin-Repeat And Fibronectin Type III Domain Containing 1 [Source:HGNC Symbol;Acc:26766]	ENSG00000153930	162282	17: 56,110,958-56,511,659 F		ENSMUSG00000047773	382543	11: 89,420,987-89,639,631 R
ARHGAP8				3		14.0167	0.472216								15389639	ARHGAP8	0.000216346	6.64976		ENSGALG00000019261	1: 70,002,408-70,079,769 F	E1C874 (E1C874_CHICK)		Hs only		ARHGAP8	Rho GTPase activating protein 8 [Source:HGNC Symbol;Acc:677]	ENSG00000241484	23779	22: 44,752,558-44,862,788 F		ENSMUSG00000078954	73167	15: 84,720,052-84,772,207 F
ASPA				3		6.26859	0.999922								15447166	ASPA	3.95874e-05	3.59831		ENSGALG00000004669	19: 6,701,148-6,709,317 R	E1BVP5 (E1BVP5_CHICK)		Mm only		ASPA	Aspartoacylase [Source:HGNC Symbol;Acc756]	ENSG00000108381	443	17: 3,472,374-3,503,419 F		ENSMUSG00000020774	11484	11: 73,304,992-73,329,596 R
ASS1				13		6.13084	2.88311e-05								15437488	ASS1	0.00151566	4.11594		ENSGALG00000023689	17: 5,881,860-5,902,534 F	E1BR38 (E1BR38_CHICK)		Hs only		ASS1	argininosuccinate synthase 1 [Source:HGNC Symbol;Acc:758]	ENSG00000130707	445	9: 130,444,929-130,501,274 F		ENSMUSG00000076441	11898	2: 31,470,207-31,520,672 F
ATP8A1				13		20.5088	0.000455078		Gga.5253.1.S1_at	ATP8A1	422776	0.00530046	20.4066		15505468	ATP8A1	2.64911e-05	8.42784		ENSGALG00000014236	4: 67,757,502-67,850,675 F	F1NX55 (F1NX55_CHICK)		Hs/Mm		ATP8A1	ATPase, aminophospholipid transporter (APLT), class I, type 8A, member 1 [Source:HGNC Symbol;Acc:13531]	ENSG00000124406	10396	4: 42,408,373-42,657,105 R		ENSMUSG00000037685	11980	5: 67,618,140-67,847,432 R
AVD		avidin		1		3.49876	0													ENSGALG00000023622	Z: 9,023,591-9,024,768 F	P02701 (AVID_CHICK)		***
B2M				123		14.9037	0		Gga.1328.1.S2_at	B2M	414830	0.00329918	12.6521		15409054	B2M	3.66086e-05	6.07664		ENSGALG00000002160	10: 827,900-828,534 F	P21611 (B2MG_CHICK)		Hs/Mm		B2M	beta-2-microglobulin [Source:HGNC Symbol;Acc:914]	ENSG00000166710	567	15: 45,003,675-45,011,075 F		ENSMUSG00000060802	12010	2: 122,147,686-122,153,083 F
B3GNT7				12		50.6044	3.25361e-06		Gga.9567.1.S1_at	B3GNT7	424930	0.00965846	15.1945							ENSGALG00000007701	9: 14,744,529-14,748,605 F	F1NU54 (F1NU54_CHICK)		***		B3GNT7	UDP-GlcNAc:betaGal beta-1,3-N-acetylglucosaminyltransferase 7 [Source:HGNC Symbol;Acc:18811]	ENSG00000156966	93010	2: 231,395,543-231,401,164 F		ENSMUSG00000079445	227327	1: 86,302,832-86,307,305 F
B4GALNT4				1		3.67139	5.58121e-05													ENSGALG00000004250	5: 1,572,182-1,591,429 R	F1NZ39 (F1NZ39_CHICK)		***		B4GALNT4	beta-1,4-N-acetyl-galactosaminyltransferase 4 [Source:HGNC Symbol;Acc:26315]	ENSG00000182272	338707	11: 369,796-382,116 F		ENSMUSG00000055629	330671	7: 141,061,274-141,072,119 F
BATF3				23		5.32341	0.110082		Gga.10787.1.S1_at	BATF3	421368	0.00558027	5.95254		15487218	BATF3	6.63119e-05	4.25085		ENSGALG00000009816	3: 21,157,448-21,160,434 F	E1C2K1 (E1C2K1_CHICK)		Hs/Mm		BATF3	basic leucine zipper transcription factor, ATF-like 3 [Source:HGNC Symbol;Acc:28915]	ENSG00000123685	55509	1: 212,686,418-212,699,985 R		ENSMUSG00000026630	381319	1: 191,098,414-191,108,943 F
BCAP29				12		4.40988	0		Gga.1000.1.S1_at	BCAP29	417702	0.00283478	3.55619							ENSGALG00000008009	1: 14,567,866-14,591,310 F	E1C310 (E1C310_CHICK)		Hs only		BCAP29	B-cell receptor-associated protein 29 [Source:HGNC Symbol;Acc:24131]	ENSG00000075790	55973	7: 107,579,977-107,629,170 F		ENSMUSG00000020650	12033	12: 31,595,354-31,634,658 R
BCMO1				123		35.8958	2.4372e-05		Gga.41.1.S1_at	BCMO1	395346	0.00180081	32.349		15415585	BCMO1	2.18326e-06	15.1575		ENSGALG00000005408	11: 14,922,969-14,936,617 F	Q9I993 (BCDO1_CHICK)		Hs only		BCMO1	beta-carotene 15,15'-monooxygenase 1 [Source:HGNC Symbol;Acc:13815]	ENSG00000135697	53630	16: 81,272,053-81,324,747 F		ENSMUSG00000031845	63857	8: 117,095,854-117,133,720 F
BF1		MHC class I alpha chain 1		13		12.14	3.47278e-08								15436292	BF1	6.10693e-05	3.78383		ENSGALG00000000178	16: 73,099-75,588 R	A0ZXL5 (A0ZXL5_CHICK)		***
BFAR				123		3.75855	0.00995976		GgaAffx.25742.1.S1_at	BFAR	416424	0.00426094	4.231		15426426	BFAR	5.12894e-05	3.14536		ENSGALG00000003111	14: 826,348-835,675 F	E1C3U5 (E1C3U5_CHICK)		Mm only		BFAR	bifunctional apoptosis regulator [Source:HGNC Symbol;Acc:17613]	ENSG00000103429	51283	16: 14,632,815-14,669,236 F		ENSMUSG00000022684	67118	16: 13,671,858-13,703,612 F
BFIV21		MHC BF2 class I precursor		1		10.5489	0													ENSGALG00000024372	16: 59,616-62,099 F	Q95601 (Q95601_CHICK)		***
C1S				1		-1.19977	0.999922													ENSGALG00000014603	1: 76,859,359-76,868,459 F	F1N803 (F1N803_CHICK)		Hs/Mm		C1S	complement component 1, s subcomponent [Source:HGNC Symbol;Acc:1247]	ENSG00000182326	716	12: 6,988,259-7,071,032 F		ENSMUSG00000038521	50908	6: 124,530,345-124,542,359 R
CALCOCO2				123		7.2678	5.07048e-10		Gga.4706.1.S1_at	CALCOCO2	419993	0.00431027	6.6301		15481271	CALCOCO2	9.21612e-06	4.45833		ENSGALG00000001525	27: 3,495,909-3,506,537 F	E1BRX6 (E1BRX6_CHICK)		Hs only		CALCOCO2	calcium binding and coiled-coil domain 2 [Source:HGNC Symbol;Acc:29912]	ENSG00000136436	10241	17: 46,908,350-46,943,884 F		ENSMUSG00000006056	76815	11: 96,099,326-96,111,964 R
CAMKK2				123		9.4374	0		Gga.3729.1.S1_at	CAMKK2	396405	0.00288125	9.02154		15434541	CAMKK2	6.25551e-06	5.39442		ENSGALG00000004011	15: 5,432,308-5,444,715 R	F1P326 (F1P326_CHICK)		Hs/Mm		CAMKK2	calcium/calmodulin-dependent protein kinase kinase 2, beta [Source:HGNC Symbol;Acc:1470]	ENSG00000110931	10645	12: 121,675,497-121,736,111 R		ENSMUSG00000029471	207565	5: 122,731,173-122,779,410 R
CAPN13				3		25.3396	0.285795								15485933	CAPN13	0.00027116	7.72161		ENSGALG00000020084	3: 7,749,554-7,787,813 F	E1BRR5 (E1BRR5_CHICK)		***		CAPN13	calpain 13 [Source:HGNC Symbol;Acc:16663]	ENSG00000162949	92291	2: 30,722,771-30,820,542 R		ENSMUSG00000043705	381122	17: 73,306,464-73,399,296 R
CASP7				123		10.8132	0.0015603		GgaAffx.5618.1.S1_at	CASP7	423901	0.00968853	7.92786		15527600	CASP7	4.27966e-06	6.06421		ENSGALG00000008933	6: 27,042,298-27,062,965 F	F1NV61 (F1NV61_CHICK)		Hs/Mm		CASP7	caspase 7, apoptosis-related cysteine peptidase [Source:HGNC Symbol;Acc:1508]	ENSG00000165806	840	10: 115,438,942-115,490,662 F		ENSMUSG00000025076	12369	19: 56,397,129-56,442,344 F
CD274				123		11.8279	1.16018e-05		GgaAffx.24574.1.S1_at	CD274	427224	0.00128896	12.0856		15558892	CD274	8.964e-06	4.39745		ENSGALG00000015032	Z: 27,532,847-27,557,507 F	E1C153 (E1C153_CHICK)		Hs/Mm		CD274	CD274 molecule [Source:HGNC Symbol;Acc:17635]	ENSG00000120217	29126	9: 5,450,503-5,470,566 F		ENSMUSG00000016496	60533	19: 29,367,455-29,388,095 F
CDCA7				1		4.11703	0.000136528													ENSGALG00000010829	7: 16,830,040-16,838,026 R	F1NLY4 (F1NLY4_CHICK)		Mm only		CDCA7	cell division cycle associated 7 [Source:HGNC Symbol;Acc:14628]	ENSG00000144354	83879	2: 173,354,820-173,368,997 F		ENSMUSG00000055612	66953	2: 72,476,159-72,486,893 F
CMPK2				123		756.918	0		Gga.8244.1.S1_at	CMPK2	421921	0.00172024	76.681		15499213	CMPK2	9.53705e-08	55.7832		ENSGALG00000028982	3: 94,575,875-94,584,183 R	R4GJC4 (R4GJC4_CHICK)		Hs/Mm		CMPK2	cytidine monophosphate (UMP-CMP) kinase 2, mitochondrial [Source:HGNC Symbol;Acc:27015]	ENSG00000134326	129607	2: 6,980,701-7,006,766 R		ENSMUSG00000020638	22169	12: 26,469,204-26,479,835 F
CMTM6				(1)3		5.33601	0.0453544								15458370	CMTM6	3.68543e-05	3.4495		ENSGALG00000011490	2: 41,021,645-41,030,796 R	E1BRS1 (E1BRS1_CHICK)		***		CMTM6	CKLF like MARVEL transmembrane domain containing 6 [Source:HGNC Symbol;Acc:19177]	ENSG00000091317	54918	3: 32,481,312-32,503,408 R		ENSMUSG00000032434	67213	9: 114,731,203-114,749,343 F
CMTR1				123		13.0027	0		Gga.16788.1.S1_at	KIAA0082	421434	0.00444813	5.71008		15495499	FTSJD2	3.43384e-06	6.86533		ENSGALG00000010149	3: 29,519,203-29,541,046 R	F1NAT2 (F1NAT2_CHICK)		Hs only		CMTR1	cap methyltransferase 1 [Source:HGNC Symbol;Acc:21077]	ENSG00000137200	23070	6: 37,433,219-37,482,827 F		ENSMUSG00000024019	74157	17: 29,660,595-29,705,979 F
CNP				12		8.47205	0		Gga.4098.1.S1_at	CNP	395921	0.00843966	7.13239							ENSGALG00000003457	27: 4,733,938-4,738,865 F	O57389 (O57389_CHICK)		Hs/Mm		CNP	2',3'-cyclic nucleotide 3' phosphodiesterase [Source:HGNC Symbol;Acc:2158]	ENSG00000173786	1267	17: 41,966,741-41,977,731 F		ENSMUSG00000006782	12799	11: 100,574,904-100,591,729 F
CTSS				123		9.35309	9.23249e-06		Gga.6025.1.S1_s_at	CTSS	425657	0.0030901	15.4967		15477703	CTSS	9.1842e-05	4.94237		ENSGALG00000000775	25: 1,700,503-1,705,069 R	H9KYW5 (H9KYW5_CHICK)		Hs/Mm		CTSS	cathepsin S [Source:HGNC Symbol;Acc:2545]	ENSG00000163131	1520	1: 150,702,672-150,738,433 R		ENSMUSG00000038642	13040	3: 95,526,786-95,556,403 F
DDX27				(1)2		2.80528	1.10427e-08		Gga.5530.1.S1_at	DDX27	419308	0.00773912	3.26846							ENSGALG00000006974	20: 11,098,519-11,104,465 R	F1NQV5 (F1NQV5_CHICK)		Mm only		DDX27	DEAD-box helicase 27 [Source:HGNC Symbol;Acc:15837]	ENSG00000124228	55661	20: 49,219,295-49,244,077 F		ENSMUSG00000017999	228889	2: 167,015,193-167,034,947 F
DDX60				12		61.0604	1.36831e-08		GgaAffx.6052.1.S1_s_at	LOC422427	422427	0.000672222	141.404							ENSGALG00000009639	4: 24,429,943-24,468,687 R	F1P0I1 (F1P0I1_CHICK)		Hs/Mm		DDX60	DEAD (Asp-Glu-Ala-Asp) box polypeptide 60 [Source:HGNC Symbol;Acc:25942]	ENSG00000137628	55601	4: 168,216,293-168,318,807 R		ENSMUSG00000037921	234311	8: 61,928,087-62,037,701 F
DHX58				13		32.4208	2.65202e-08								15482538	DHX58	4.4272e-05	3.95151		ENSGALG00000023821	27: 4,822,592-4,826,644 R	F1NST0 (F1NST0_CHICK)		Hs/Mm		DHX58	DEXH (Asp-Glu-X-His) box polypeptide 58 [Source:HGNC Symbol;Acc:29517]	ENSG00000108771	79132	17: 42,101,404-42,112,733 R		ENSMUSG00000017830	80861	11: 100,694,884-100,704,271 R
DNAJC13				1		3.50339	0.000702632													ENSGALG00000011678	2: 42,832,430-42,885,730 F	E1BUS3 (E1BUS3_CHICK)		Mm only		DNAJC13	DnaJ heat shock protein family (Hsp40) member C13 [Source:HGNC Symbol;Acc:30343]	ENSG00000138246	23317	3: 132,417,526-132,539,032 F		ENSMUSG00000032560	235567	9: 104,151,282-104,262,930 R
DRAM1				123		20.7214	1.03581e-05		Gga.11477.1.S1_at	DRAM1	418095	0.000117584	24.068		15400845	DRAM1	0.000108039	7.40514		ENSGALG00000012761	1: 55,643,576-55,658,917 R	E1BYC9 (E1BYC9_CHICK)		Hs/Mm		DRAM1	DNA-damage regulated autophagy modulator 1 [Source:HGNC Symbol;Acc:25645]	ENSG00000136048	55332	12: 102,271,129-102,405,908 F		ENSMUSG00000020057	71712	10: 88,322,804-88,379,080 R
DTX3L				123		29.0275	9.62338e-11		Gga.3886.1.S1_at	DTX3L	424267	0.00172024	20.6889		15537616	DTX3L	1.04216e-07	12.1306		ENSGALG00000012075	7: 27,758,503-27,763,903 R	F1NFB8 (F1NFB8_CHICK)		Hs/Mm		DTX3L	deltex 3-like (Drosophila) [Source:HGNC Symbol;Acc:30323]	ENSG00000163840	151636	3: 122,283,085-122,294,050 F		ENSMUSG00000049502	209200	16: 35,926,511-35,939,151 R
EFHD1				12		4.71032	0		Gga.5761.1.S1_at	EFHD1	424741	0.00736938	4.06393							ENSGALG00000001428	9: 470,933-487,202 F	Q49B65 (Q49B65_CHICK)		***		EFHD1	EF-hand domain family member D1 [Source:HGNC Symbol;Acc:29556]	ENSG00000115468	80303	2: 232,606,057-232,682,781 F		ENSMUSG00000026255	98363	1: 87,264,363-87,310,839 F
EIF2AK2				123		23.7367	0		Gga.9292.1.S1_at	EIF2AK2	395147	0.00189656	35.9324		15487909	EIF2AK2	2.54301e-07	13.7948		ENSGALG00000010560	3: 31,347,176-31,365,169 F	F1NLD7 (F1NLD7_CHICK)		Hs/Mm		EIF2AK2	eukaryotic translation initiation factor 2-alpha kinase 2 [Source:HGNC Symbol;Acc:9437]	ENSG00000055332	5610	2: 37,326,353-37,384,208 R		ENSMUSG00000024079	19106	17: 78,852,564-78,882,573 R
EIF4E3				13		5.1896	0.00674619								15422325	EIF4E3	0.000200695	3.47759		ENSGALG00000007780	12: 16,254,198-16,269,708 R	F7BFT4 (F7BFT4_CHICK)		Hs only		EIF4E3	eukaryotic translation initiation factor 4E family member 3 [Source:HGNC Symbol;Acc:31837]	ENSG00000163412	317649	3: 71,675,416-71,754,773 R		ENSMUSG00000093661	66892	6: 99,625,135-99,666,771 R
ENSGALG00000000720				13		61.8862	0								15472496	GBP7	2.45588e-05	7.20059		ENSGALG00000000720	23: 1,402,269-1,407,058 F	F1N9J3 (F1N9J3_CHICK)		***
ENSGALG00000001398				123		13.118	0.00144925		GgaAffx.24287.1.S1_s_at	PML	415304	0.00426094	13.1479		15412036	PML	0.000369903	3.89679		ENSGALG00000001398	10: 2,107,249-2,114,518 R	F1NJ15 (F1NJ15_CHICK)		Hs/Mm		PML	promyelocytic leukemia [Source:HGNC Symbol;Acc:9113]	ENSG00000140464	5371	15: 73,994,673-74,047,812 F		ENSMUSG00000036986	18854	9: 58,218,076-58,249,786 R
ENSGALG00000001478		PML-like		123		16.7966	2.73595e-11		GgaAffx.24287.1.S1_s_at	PML	415304		13.1479							ENSGALG00000001478	10: 2,118,621-2,125,195 F	F1NSA7 (F1NSA7_CHICK)		***
ENSGALG00000002102		LOC415325		(1)3		719.709	0.0242031								15411801	LOC415325	0.0002653	8.08404		ENSGALG00000002102	10: 885,734-887,395 R	E1BR15 (E1BR15_CHICK)		***
ENSGALG00000003572				13		5.60196	0.000638427								15484891	ARHGEF18	1.72673e-05	3.38009		ENSGALG00000003572	28: 3,836,428-3,859,953 R	F1NJU1 (F1NJU1_CHICK)		***
ENSGALG00000006384				123		2555.73	0		GgaAffx.21915.1.S1_at	IFIT5	423790	0.000588476	907.211		15526537	IFIT5	1.2949e-06	79.2226		ENSGALG00000006384	6: 18,900,981-18,904,128 F	F1P3J2 (F1P3J2_CHICK)		Hs only		IFIT5	interferon induced protein with tetratricopeptide repeats 5 [Source:HGNC Symbol;Acc:13328]	ENSG00000152778	24138
ENSGALG00000009479				123		2860.92	0		GgaAffx.5967.1.S1_at	SAMD9L	420559	0.00163818	132.858		15457328	SAMD9L	2.43025e-06	109.541		ENSGALG00000009479	2: 23,038,948-23,043,687 R	F1NV98 (F1NV98_CHICK)		Hs/Mm		SAMD9L	sterile alpha motif domain containing 9 like [Source:HGNC Symbol;Acc:1349]	ENSG00000177409	219285	7: 93,130,055-93,148,369 R		ENSMUSG00000047735	209086	6: 3,372,257-3,399,571 R
ENSGALG00000011190				1		684.727	0													ENSGALG00000011190	4: 45,841,896-45,843,110 R	F1P0D3 (F1P0D3_CHICK)		***
ENSGALG00000011449				123		3.98078	0.000117008		GgaAffx.20895.1.S1_at	LOC423478	423478	0.00389511	8.43041							ENSGALG00000011449	5: 50,069,528-50,119,038 R	E1BTH4 (E1BTH4_CHICK)		***
ENSGALG00000012072				123		61.1686	0		GgaAffx.7654.2.S1_s_at	PARP14	424266	0.000746121	84.0789							ENSGALG00000012072	7: 27,739,668-27,755,563 R	E1BQC5 (E1BQC5_CHICK)		Hs/Mm		PARP14	poly(ADP-ribose) polymerase family member 14 [Source:HGNC Symbol;Acc:29232]	ENSG00000173193	54625	3: 122,680,618-122,730,840 F		ENSMUSG00000034422	547253	16: 35,832,874-35,871,544 R
ENSGALG00000013057				123		97.1492	0		Gga.1111.1.S1_a_at	USP18	418167	0.00474575	50.4109		15389015	USP18	2.30247e-06	24.9456		ENSGALG00000013057	1: 62,215,178-62,227,083 F	E1BXQ0 (E1BXQ0_CHICK)		Hs/Mm		USP18	ubiquitin specific peptidase 18 [Source:HGNC Symbol;Acc:12616]	ENSG00000184979	11274	22: 18,149,899-18,177,397 F		ENSMUSG00000030107	24110	6: 121,245,906-121,270,916 F
ENSGALG00000014659				1		3.50261	0													ENSGALG00000014659	1: 76,872,313-76,879,240 R	F1NAB7 (F1NAB7_CHICK)		***
ENSGALG00000016556				123		554.574	0		Gga.7800.1.S1_at	GVINP1	428660	0.00189656	118.23		15499916	GVINP1	1.58198e-05	47.452		ENSGALG00000016556	3: 104,625,524-104,632,845 R	F1NHR3 (F1NHR3_CHICK)		Hs/Mm		GVINP1	GTPase, very large interferon inducible pseudogene 1 [Source:HGNC Symbol;Acc:25813]	ENSG00000254838	387751	11: 6,713,536-6,746,439 R		ENSMUSG00000045868	74558	7: 106,156,556-106,215,326 R
ENSGALG00000016572				123		52.0245	0.000184714		Gga.7639.2.S1_a_at	C3H8orf80	422000	0.00213237	20.9686		15492571	C3H8orf80	4.27517e-05	5.70613		ENSGALG00000016572	3: 104,737,932-104,748,006 F	E1BTB4 (E1BTB4_CHICK)		***		NUGGC	nuclear GTPase, germinal center associated [Source:HGNC Symbol;Acc:33550]	ENSG00000189233	389643	8: 28,021,964-28,083,871 R		ENSMUSG00000061356	100503545	14: 65,598,546-65,648,531 F
ENSGALG00000019141				12		271.74	0		Gga.990.1.S1_at	LOC770777	770777	0.00558027	101.668							ENSGALG00000019141	1: 131,872,945-131,876,224 R	F1P5H7 (F1P5H7_CHICK)		***
ENSGALG00000019325				13		40.4814	0													ENSGALG00000019325	1: 49,029,412-49,037,608 F	E1BZ47 (E1BZ47_CHICK)		***
ENSGALG00000023485				1		19.7233	0.000568157													ENSGALG00000023485	19: 9,568,067-9,633,760 R	E1BXU6 (E1BXU6_CHICK)		***
ENSGALG00000023709				123		72.6079	0		Gga.11337.1.S1_at	LOC417192	417192	0.0030901	50.6264		15437422	LOC417192	2.95295e-05	27.1078		ENSGALG00000023709	17: 5,691,093-5,693,724 F	E1BTE5 (E1BTE5_CHICK)		***
ENSGALG00000024348				1		5.98301	0.00123982													ENSGALG00000024348	16: 366,619-369,245 F	F1NFX9 (F1NFX9_CHICK)		***
ENSGALG00000026422				1		155.82	5.58968e-09													ENSGALG00000026422	7: 27,720,360-27,737,634 R	R4GFU1 (R4GFU1_CHICK)		***
ENSGALG00000026970				12		5.44209	0		Gga.4832.1.S1_at	LOC770612	770612	0.00585027	4.81238							ENSGALG00000026970	5: 1,592,827-1,594,156 F	R4GJX3 (R4GJX3_CHICK)		Hs/Mm		IFITM3	interferon induced transmembrane protein 3 [Source:HGNC Symbol;Acc:5414]	ENSG00000142089	10410			ENSMUSG00000025492	66141	7: 141,009,586-141,010,770 R
ENSGALG00000027067				1		3.7744	2.70387e-05								15537597	PARP14	3.81551e-07	21.9713		ENSGALG00000027067	1: 51,283,694-51,289,313 F	R4GM35 (R4GM35_CHICK)		Hs only		C1QTNF1	C1q and tumor necrosis factor related protein 1 [Source:HGNC Symbol;Acc:14324]	ENSG00000173918	114897	17: 79,022,814-79,049,788 F		ENSMUSG00000017446	56745	11: 118,428,203-118,449,963 F
ENSGALG00000028016				1		44.4818	0.000864283													ENSGALG00000028016	1: 49,022,100-49,029,093 R	R4GJN4 (R4GJN4_CHICK)		***
EPB41L3				123		5.41871	4.1559e-08		GgaAffx.24513.10.S1_s_at	EPB41L3	421055	0.00648345	6.1353		15453301	EPB41L3	0.000163124	3.99411		ENSGALG00000014770	2: 100,033,709-100,101,435 F	E1BZY8 (E1BZY8_CHICK)		***		EPB41L3	erythrocyte membrane protein band 4.1-like 3 [Source:HGNC Symbol;Acc:3380]	ENSG00000082397	23136	18: 5,392,381-5,630,700 R		ENSMUSG00000024044	13823	17: 69,156,810-69,289,985 F
EPSTI1				123		537.527	0		Gga.13146.1.S1_at	EPSTI1	418837	0.00172024	212.748		15406659	EPSTI1	2.47411e-05	56.4398		ENSGALG00000016964	1: 165,967,144-166,019,257 R	E1BXD7 (E1BXD7_CHICK)		Hs/Mm		EPSTI1	epithelial stromal interaction 1 (breast) [Source:HGNC Symbol;Acc:16465]	ENSG00000133106	94240	13: 43,460,524-43,566,407 R		ENSMUSG00000022014	108670	14: 77,904,239-78,002,656 F
ERAP1				123		7.07691	2.94234e-10		GgaAffx.24485.1.S1_s_at	ERAP1	427122	0.0043531	14.1441		15560229	ERAP1	1.42116e-06	7.29081		ENSGALG00000014684	Z: 56,827,503-56,843,435 F	F1NB92 (F1NB92_CHICK)		Hs/Mm		ERAP1	endoplasmic reticulum aminopeptidase 1 [Source:HGNC Symbol;Acc:18173]	ENSG00000164307	51752	5: 96,096,521-96,143,803 R		ENSMUSG00000021583	80898	13: 74,639,872-74,691,875 F
ETV7				2		20.6504	0.915558		Gga.12743.1.S1_at	ETV7	419813	0.00343626	5.95382							ENSGALG00000000504	26: 1,482,961-1,487,317 R	F1NNG6 (F1NNG6_CHICK)		Hs only		ETV7	ets variant 7 [Source:HGNC Symbol;Acc:18160]	ENSG00000010030	51513	6: 36,354,642-36,387,800 R
FAM149A				23		8.2604	0.999922		Gga.9687.1.S1_at	FAM149A	422721	0.00414856	6.44211		15504937	FAM149A	2.17406e-05	4.73476		ENSGALG00000013503	4: 60,946,455-60,963,595 F	F1NG03 (F1NG03_CHICK)		***		FAM149A	family with sequence similarity 149 member A [Source:HGNC Symbol;Acc:24527]	ENSG00000109794	25854	4: 186,104,419-186,172,667 F		ENSMUSG00000070044	212326	8: 45,336,717-45,382,291 R
FANCA				2		4.88003	0.999922		Gga.3474.1.S1_at	FANCA	415854	0.00945599	7.95586							ENSGALG00000000516	11: 18,225,502-18,257,747 R	F1NLX0 (F1NLX0_CHICK)		Hs/Mm		FANCA	Fanconi anemia, complementation group A [Source:HGNC Symbol;Acc:3582]	ENSG00000187741	2175	16: 89,737,549-89,816,657 R		ENSMUSG00000032815	14087	8: 123,268,300-123,318,576 R
FMR1				12		3.31795	0.000200563		GgaAffx.22825.1.S1_at	FMR1	422395	0.00389511	3.45248							ENSGALG00000009177	4: 18,628,842-18,657,263 R	F1NF19 (F1NF19_CHICK)		Hs/Mm		FMR1	fragile X mental retardation 1 [Source:HGNC Symbol;Acc:3775]	ENSG00000102081	2332	X: 147,911,951-147,951,125 F		ENSMUSG00000000838	14265	X: 68,678,541-68,717,963 F
FNDC3A				1		3.41138	0.00125383													ENSGALG00000017002	1: 168,295,303-168,407,311 F	F1NV82 (F1NV82_CHICK)		Mm only		FNDC3A	fibronectin type III domain containing 3A [Source:HGNC Symbol;Acc:20296]	ENSG00000102531	22862	13: 48,975,912-49,209,779 F		ENSMUSG00000033487	319448	14: 72,537,946-72,710,003 R
GCH1				2		3.04253	0.0584631		Gga.674.1.S1_at	GCH1	396146	0.00648345	3.38785							ENSGALG00000012200	5: 56,229,034-56,245,844 F	F1NEK8 (F1NEK8_CHICK)		Hs/Mm		GCH1	GTP cyclohydrolase 1 [Source:HGNC Symbol;Acc:4193]	ENSG00000131979	2643	14: 54,842,008-54,902,852 R		ENSMUSG00000037580	14528	14: 47,153,895-47,189,402 R
GFPT2				(1)2		3.02327	6.92354e-05		GgaAffx.8765.3.S1_s_at	GFPT2	426962	0.00389511	3.04026							ENSGALG00000013760	13: 13,243,833-13,260,270 F	F1P1F9 (F1P1F9_CHICK)		Hs/Mm		gfpt2	glutamine-fructose-6-phosphate transaminase 2 [Source:HGNC Symbol;Acc:4242]	ENSG00000131459	9945	5: 180,300,690-180,353,387 R		ENSMUSG00000020363	14584	11: 49,794,178-49,838,613 F
gga-mir-147_1				123		27.5295	0		GgaAffx.21670.1.S1_at	gga-mir-147		0.0029653	22.2689		15410350	MIR147-1	7.97358e-05	7.56882		ENSGALG00000021910	10: 10,170,161-10,170,230 F			***
GGT5				123		14.4766	0		GgaAffx.4049.3.S1_s_at	GGT5	416943	0.00558027	10.3668		15433029	GGT5	0.000399064	7.13075		ENSGALG00000006501	15: 8,357,677-8,374,452 F	E1BYP0 (E1BYP0_CHICK)		***		GGT5	gamma-glutamyltransferase 5 [Source:HGNC Symbol;Acc:4260]	ENSG00000099998	2687	22: 24,219,654-24,245,142 R		ENSMUSG00000006344	23887	10: 75,589,340-75,617,200 F
GKAP1				1		5.80214	6.01844e-05													ENSGALG00000012586	Z: 39,873,184-39,895,564 R	E1C476 (E1C476_CHICK)		***		gkap1	G kinase anchoring protein 1 [Source:HGNC Symbol;Acc:17496]	ENSG00000165113	80318	9: 83,739,421-83,829,516 R		ENSMUSG00000021552	56278	13: 58,233,351-58,274,188 R
GPR137B				2		2.72963	0.211971		Gga.6962.2.S1_s_at	GPR137B	421511	0.00265488	3.06863							ENSGALG00000010843	3: 37,135,755-37,159,463 R	E1C7C7 (E1C7C7_CHICK)		Hs only		gpr137b	G protein-coupled receptor 137B [Source:HGNC Symbol;Acc:11862]	ENSG00000077585	7107	1: 236,142,505-236,221,865 F		ENSMUSG00000021306	83924	13: 13,357,623-13,393,624 R
HELB				3		5.14814	0.156765								15386181	HELB	0.000115308	3.08922		ENSGALG00000009885	1: 34,376,318-34,389,260 F	E1C1Z0 (E1C1Z0_CHICK)		Hs only		HELB	helicase (DNA) B [Source:HGNC Symbol;Acc:17196]	ENSG00000127311	92797	12: 66,302,545-66,347,645 F		ENSMUSG00000020228	117599	10: 120,083,608-120,112,987 R
HELZ2				13		17.6221	0								15465398	PRIC285	1.2368e-06	12.7912		ENSGALG00000006138	20: 14,260,723-14,277,263 F	E1C0Z0 (E1C0Z0_CHICK)		Hs/Mm		HELZ2	helicase with zinc finger 2, transcriptional coactivator [Source:HGNC Symbol;Acc:30021]	ENSG00000130589	85441	20: 63,558,086-63,574,239 R		ENSMUSG00000027580	229003	2: 181,227,615-181,242,027 R
IFI27L2				123		44.3037	0		Gga.8227.1.S1_s_at	IFI27L2	403121	0.00301425	45.3817		15473063	IFI27L2	5.3061e-05	4.44393		ENSGALG00000021627	23: 4,295,102-4,296,014 F	F1NUP8 (F1NUP8_CHICK)		***		ifi27l2	interferon, alpha-inducible protein 27-like 2 [Source:HGNC Symbol;Acc:19753]	ENSG00000119632	83982	14: 94,127,779-94,130,253 R
IFI35				123		30.6748	0		Gga.4791.1.S1_at	IFI35	420011	0.000863754	32.6135		15481591	IFI35	4.36223e-05	10.3479		ENSGALG00000002832	27: 5,102,844-5,105,307 F	E1C4J8 (E1C4J8_CHICK)		Hs/Mm		IFI35	interferon-induced protein 35 [Source:HGNC Symbol;Acc:5399]	ENSG00000068079	3430	17: 41,158,742-41,166,473 F		ENSMUSG00000010358	70110	11: 101,448,407-101,458,698 F
IFIH1				123		63.5307	0		GgaAffx.23449.1.S1_at	IFIH1	424185	0.00251563	94.3878		15533354	IFIH1	1.04521e-06	19.793		ENSGALG00000011089	7: 20,543,411-20,570,333 F	F1NDV4 (F1NDV4_CHICK)		Hs/Mm		IFIH1	interferon induced with helicase C domain 1 [Source:HGNC Symbol;Acc:18873]	ENSG00000115267	64135	2: 163,123,589-163,175,213 R		ENSMUSG00000026896	71586	2: 62,595,798-62,646,255 R
IFITM5				1		5.80897	0.00851964													ENSGALG00000004239	5: 1,600,194-1,601,763 F	E1BRS4 (E1BRS4_CHICK)		Hs/Mm		IFITM5	interferon induced transmembrane protein 5 [Source:HGNC Symbol;Acc:16644]	ENSG00000206013	387733	11: 298,200-299,526 R		ENSMUSG00000025489	73835	7: 140,948,963-140,950,239 R
IP3KA				13		5.65662	0.00762587								15515963	ITPKA	7.31654e-06	3.2498		ENSGALG00000008603	5: 23,959,882-23,993,960 F	F1NXP1 (F1NXP1_CHICK)		Mm only		ip3ka	inositol-trisphosphate 3-kinase A [Source:HGNC Symbol;Acc:6178]	ENSG00000137825	3706	15: 41,493,393-41,503,551 F		ENSMUSG00000027296	228550	2: 119,742,337-119,751,263 F
IQCK				2		1.6712	0.999922		Gga.12855.1.S1_at	IQCK	426993	0.00189656	3.44613							ENSGALG00000028197	14: 14,691,302-14,744,907 R	R4GK21 (R4GK21_CHICK)		Hs only		IQCK	IQ motif containing K [Source:HGNC Symbol;Acc:28556]	ENSG00000174628	124152	16: 19,716,456-19,858,467 F		ENSMUSG00000073856	434232	7: 118,855,760-118,972,288 F
IRF-3				123		14.9283	0		Gga.1087.1.S1_at	IRF7	396330	0.0029653	18.2319		15514925	IRF7	2.31666e-05	6.27664		ENSGALG00000014297	5: 15,206,202-15,209,669 F	Q90ZD4 (Q90ZD4_CHICK)		***		IRF3	interferon regulatory factor 3 [Source:HGNC Symbol;Acc:6118]	ENSG00000126456	3661	19: 49,659,569-49,665,875 R		ENSMUSG00000003184	54131	7: 44,997,648-45,002,848 F
IRF1				123		19.5206	0		Gga.791.1.S1_at	IRF1	396384	0.00810778	19.913		15426092	IRF1	3.69688e-06	9.46394		ENSGALG00000006785	13: 16,213,206-16,217,341 R	Q90876 (IRF1_CHICK)		Hs/Mm		IRF1	interferon regulatory factor 1 [Source:HGNC Symbol;Acc:6116]	ENSG00000125347	3659	5: 131,817,301-131,826,490 R		ENSMUSG00000018899	16362	11: 53,770,014-53,778,374 F
IRF10		interferon regulatory factor 10		13		14.8003	0.000151421								15467535	IRF10	9.73585e-05	3.11255		ENSGALG00000006448	20: 10,405,912-10,410,873 R	Q90WI0 (Q90WI0_CHICK)		***
IRF8				123		5.01287	6.48939e-09		Gga.4418.1.S1_at	IRF8	396385	0.00244864	3.94925		15417905	IRF8	3.82947e-06	4.06557		ENSGALG00000005757	11: 17,057,905-17,063,436 R	R9PXM4 (R9PXM4_CHICK)		Hs/Mm		IRF8	interferon regulatory factor 8 [Source:HGNC Symbol;Acc:5358]	ENSG00000140968	3394	16: 85,932,409-85,956,215 F		ENSMUSG00000041515	15900	8: 120,736,358-120,756,694 F
ISG12(2)				123		885.575	0		Gga.6201.1.S1_at	ISG12-2	403120	0.000588476	344.885		15452865	ISG12-2	6.73815e-07	55.9319		ENSGALG00000013575	2: 89,725,778-89,729,168 F	Q6IEC5 (Q6IEC5_CHICK)		***
ISLR2				13		14.2232	1.2103e-07								15554391	ISLR2	0.000219842	3.86102		ENSGALG00000029151	10: 2,104,514-2,106,613 R	R4GJT5 (R4GJT5_CHICK)		***		islr2	immunoglobulin superfamily containing leucine-rich repeat 2 [Source:HGNC Symbol;Acc:29286]	ENSG00000167178	57611	15: 74,100,311-74,138,540 F		ENSMUSG00000051243	320563	9: 58,196,298-58,204,319 R
JPH1				2		3.19579	0.966482		Gga.13096.1.S1_at	JPH1	420190	0.00648345	3.72976							ENSGALG00000015653	2: 117,820,324-117,897,580 R	F1NCB3 (F1NCB3_CHICK)		***		JPH1	junctophilin 1 [Source:HGNC Symbol;Acc:14201]	ENSG00000104369	56704	8: 74,234,700-74,321,328 R		ENSMUSG00000042686	57339	1: 16,964,560-17,097,889 R
KAT2A				2		1.38122	0.999922		GgaAffx.25830.1.S1_at	KAT2A	374232	0.00518775	6.85819							ENSGALG00000003369	27: 4,827,918-4,832,197 R	F1NSS9 (F1NSS9_CHICK)		***		KAT2A	lysine acetyltransferase 2A [Source:HGNC Symbol;Acc:4201]	ENSG00000108773	2648	17: 42,113,108-42,121,358 R		ENSMUSG00000020918	14534	11: 100,704,746-100,712,465 R
KIF5C				12		3.77698	0.00410469		Gga.17774.1.S1_s_at	KIF5C	408046	0.00339608	3.61444							ENSGALG00000012462	7: 34,274,371-34,333,241 F	F1NE00 (F1NE00_CHICK)		Mm only		KIF5C	kinesin family member 5C [Source:HGNC Symbol;Acc:6325]	ENSG00000168280	3800	2: 148,875,250-149,026,759 F		ENSMUSG00000026764	16574	2: 49,619,298-49,774,778 F
KLHL10				3		1.36993	0.999922								15481425	KLHL10	4.95868e-05	3.92612		ENSGALG00000003624	27: 4,690,979-4,697,361 F	F1NTA7 (F1NTA7_CHICK)		***		KLHL10	kelch like family member 10 [Source:HGNC Symbol;Acc:18829]	ENSG00000161594	317719	17: 41,835,685-41,848,384 F		ENSMUSG00000001558	66720	11: 100,441,917-100,457,022 F
LIPA				1		3.33075	0													ENSGALG00000006378	6: 18,880,137-18,892,422 R	F1P3J5 (F1P3J5_CHICK)		Mm only		LIPA	lipase A, lysosomal acid type [Source:HGNC Symbol;Acc:6617]	ENSG00000107798	3988	10: 89,213,569-89,414,557 R		ENSMUSG00000024781	16889	19: 34,492,318-34,527,474 R
LRP3				3		4.79618	0.370211								15415353	LRP3	0.000267684	3.24429		ENSGALG00000004853	11: 9,541,802-9,565,159 F	E1BXY2 (E1BXY2_CHICK)		***		LRP3	LDL receptor related protein 3 [Source:HGNC Symbol;Acc:6695]	ENSG00000130881	4037	19: 33,177,603-33,208,867 F		ENSMUSG00000001802	435965	7: 35,200,027-35,215,370 R
LRRC15				1		4.8608	4.0395e-06													ENSGALG00000007104	9: 12,388,882-12,390,573 F	F1N822 (F1N822_CHICK)		***		LRRC15	leucine rich repeat containing 15 [Source:HGNC Symbol;Acc:20818]	ENSG00000172061	131578	3: 194,355,247-194,369,743 R		ENSMUSG00000052316	74488	16: 30,269,302-30,283,256 R
LY6E				12		9.01031	0		Gga.1171.1.S1_at	LY6E	395550	0.00558027	6.498							ENSGALG00000016152	2: 147,927,176-147,933,270 R	F1NXM8 (F1NXM8_CHICK)		Hs/Mm		LY6E	lymphocyte antigen 6 complex, locus E [Source:HGNC Symbol;Acc:6727]	ENSG00000160932	4061	8: 143,017,982-143,023,832 F		ENSMUSG00000022587	17069	15: 74,955,051-74,959,905 F
LY75				123		7.26452	4.16282e-07		Gga.13501.1.S1_at	LY75	424192	0.00562996	7.90799		15533492	LY75	3.41658e-05	4.81904		ENSGALG00000011153	7: 21,382,006-21,420,596 F	F1NC84 (F1NC84_CHICK)		Mm only		LY75	lymphocyte antigen 75 [Source:HGNC Symbol;Acc:6729]	ENSG00000054219	4065	2: 160,628,362-160,761,260 R		ENSMUSG00000026980	17076	2: 60,292,103-60,383,303 R
LY96				3		34.5772	0.514222								15454329	LY96	2.33793e-05	8.98933		ENSGALG00000027598	2: 117,745,310-117,753,197 F	R4GJR4 (R4GJR4_CHICK)		Hs/Mm		LY96	lymphocyte antigen 96 [Source:HGNC Symbol;Acc:17156]	ENSG00000154589	23643	8: 73,991,352-74,029,087 F		ENSMUSG00000025779	17087	1: 16,688,051-16,709,611 F
LYG2				23		24.8768	0.202028		GgaAffx.25059.1.S1_at	LYG2	418700	0.00537086	546.814		15405580	LYG2	1.3191e-05	34.7116		ENSGALG00000016761	1: 131,881,179-131,884,663 R	F1P5H6 (F1P5H6_CHICK)		***		LYG2	lysozyme g26 [Source:HGNC Symbol;Acc:29615]	ENSG00000185674	254773	2: 99,242,246-99,255,282 R		ENSMUSG00000061584	332427	1: 37,905,921-37,916,493 R
MAN2A1				1		3.77085	8.34323e-05													ENSGALG00000000255	Z: 46,975,527-47,094,809 R	F1NKR1 (F1NKR1_CHICK)		***		MAN2A1	mannosidase alpha class 2A member 1 [Source:HGNC Symbol;Acc:6824]	ENSG00000112893	4124	5: 109,689,366-109,869,625 F		ENSMUSG00000024085	17158	17: 64,600,736-64,755,110 F
MITD1				123		11.4836	5.33204e-10		GgaAffx.10735.1.S1_at	MITD1	418698	0.00189656	12.5786		15405571	MITD1	6.63299e-07	6.10733		ENSGALG00000016759	1: 131,862,891-131,866,666 R	F1P5I2 (F1P5I2_CHICK)		Hs/Mm		MITD1	microtubule interacting and trafficking domain containing 1 [Source:HGNC Symbol;Acc25207]	ENSG00000158411	129531	2: 99,777,890-99,797,521 R		ENSMUSG00000026088	69028	1: 37,874,801-37,890,411 R
MLH1				2		3.80996	0.339932		GgaAffx.23773.1.S1_s_at	MLH1	420729	0.00965846	4.05174							ENSGALG00000012060	2: 46,603,251-46,619,426 F	E1BQE0 (E1BQE0_CHICK)		***		MLH1	mutL homolog 1 [Source:HGNC Symbol;Acc7127]	ENSG00000076242	4292	3: 36,993,332-37,050,918 F		ENSMUSG00000032498	17350	9: 111,228,228-111,271,791 R
MOV10				123		65.9643	0		Gga.1182.1.S1_s_at	MOV10	419872	0.00773912	24.5528		15478836	MOV10	8.22302e-06	22.5107		ENSGALG00000001558	26: 3,486,369-3,492,328 F	F1NNW1 (F1NNW1_CHICK)		Hs/Mm		MOV10	Mov10, Moloney leukemia virus 10, homolog (mouse) [Source:HGNC Symbol;Acc:7200]	ENSG00000155363	4343	1: 113,215,763-113,243,368 F		ENSMUSG00000002227	17454	3: 104,794,836-104,818,563 R
MX				123		1225.16	0		Gga.131.1.S1_at	MX1	395313	0.000352492	766.023		15392223	MX1	7.44614e-08	106.752		ENSGALG00000016142	1: 108,280,289-108,296,301 F	B2X021 (B2X021_CHICK)		Hs/Mm		MX1	MX dynamin like GTPase 1 [Source:HGNC Symbol;Acc:7532]	ENSG00000157601	4599	21: 41,420,304-41,459,214 F		ENSMUSG00000000386	17857	16: 97,447,035-97,462,907 R
MXI1				123		7.42401	1.45522e-10		Gga.19180.1.S1_s_at	MXI1	423888	0.00426094	8.18847		15527433	MXI1	6.55734e-05	3.64794		ENSGALG00000008555	6: 25,366,993-25,409,141 F	F1NYY8 (F1NYY8_CHICK)		Hs only		MXI1	MAX interactor 1, dimerization protein [Source:HGNC Symbol;Acc:7534]	ENSG00000119950	4601	10: 111,967,363-112,047,123 F		ENSMUSG00000025025	17859	19: 53,310,506-53,375,810 F
MYD88				12		4.68615	5.42984e-06		Gga.17397.1.S1_at	MYD88	420420	0.0029653	4.63711							ENSGALG00000005947	2: 4,800,977-4,813,676 F	A5HNF6 (MYD88_CHICK)		Hs/Mm		MYD88	myeloid differentiation primary response 88 [Source:HGNC Symbol;Acc:7562]	ENSG00000172936	4615	3: 38,138,478-38,143,022 F		ENSMUSG00000032508	17874	9: 119,335,934-119,341,411 R
NAAA				3		9.05462	0.0855821								15510334	NAAA	0.00138607	3.69409		ENSGALG00000011529	4: 49,390,521-49,399,889 R	F1NCS3 (F1NCS3_CHICK)		Mm only		NAAA	N-acylethanolamine acid amidase [Source:HGNC Symbol;Acc:736]	ENSG00000138744	27163	4: 75,913,657-75,941,051 R		ENSMUSG00000029413	67111	5: 92,257,659-92,278,170 R
NBN				123		4.56376	0.000503197		Gga.196.1.S1_at	NBN	374246	0.00434413	4.33345		15462849	NBN	4.62202e-06	3.398		ENSGALG00000015912	2: 124,149,190-124,170,636 R	F1NX19 (F1NX19_CHICK)		Hs only		NBN	nibrin [Source:HGNC Symbol;Acc:7652]	ENSG00000104320	4683	8: 90,945,564-91,015,456 R		ENSMUSG00000028224	27354	4: 15,957,925-15,992,589 F
NCOA7				12		4.93078	0.00129658		GgaAffx.11413.1.S1_s_at	NCOA7	421717	0.00189656	10.8761							ENSGALG00000014834	3: 59,223,034-59,291,522 R	E1C5W1 (E1C5W1_CHICK)		Hs/Mm		NCOA7	nuclear receptor coactivator 7 [Source:HGNC Symbol;Acc:21081]	ENSG00000111912	135112	6: 125,781,161-125,932,030 F		ENSMUSG00000039697	211329	10: 30,645,584-30,803,107 R
NKTR				12		3.29998	0.00762373		Gga.12087.1.S1_s_at	NKTR	420388	0.00558027	3.67783							ENSGALG00000005282	2: 1,927,422-1,965,795 F	E1C582 (E1C582_CHICK)		Mm only		NKTR	natural killer cell triggering receptor [Source:HGNC Symbol;Acc:7833]	ENSG00000114857	4820	3: 42,600,614-42,648,741 F		ENSMUSG00000032525	18087	9: 121,719,169-121,756,843 F
NLRC5				3		4.7849	0.999922								15414293	NLRC5	0.00148723	3.72526		ENSGALG00000001256	11: 630,963-662,588 F	F1NYZ9 (F1NYZ9_CHICK)		Hs/Mm		NLRC5	NLR family, CARD domain containing 5 [Source:HGNC Symbol;Acc:29933]	ENSG00000140853	84166	16: 56,989,485-57,083,531 F		ENSMUSG00000074151	434341	8: 94,472,763-94,527,272 F
NMI				123		14.1044	0		Gga.8873.1.S1_a_at	NMI	424314	0.00329918	13.349		15538080	NMI	1.43515e-05	7.27061		ENSGALG00000012480	7: 34,603,350-34,613,177 R	E1C8E8 (E1C8E8_CHICK)		Hs/Mm		NMI	N-myc (and STAT) interactor [Source:HGNC Symbol;Acc:7854]	ENSG00000123609	9111	2: 152,126,979-152,146,571 R		ENSMUSG00000026946	64685	2: 51,948,487-51,973,494 R
NT5C3B				123		8.45447	0		Gga.4321.2.S1_s_at	NT5C3L	420034	0.00727049	12.89		15482476	NT5C3L	2.57966e-05	3.53819		ENSGALG00000003651	27: 4,685,681-4,690,379 R	Q5ZKF6 (5NT3B_CHICK)		***		NT5C3B	5'-nucleotidase, cytosolic IIIB [Source:HGNC Symbol;Acc:28300]	ENSG00000141698	115024	17: 41,825,181-41,836,263 R		ENSMUSG00000017176	68106	11: 100,422,321-100,441,808 R
OAS*A				123		755.884	0		Gga.536.1.S1_a_at	OASL	395908	0.00172024	217.231		15552273	OASL	1.46958e-06	27.8553		ENSGALG00000013723	12: 3,226,270-3,228,218 R	H9L0A2 (H9L0A2_CHICK)		Hs only		OASL	2'-5'-oligoadenylate synthetase like [Source:HGNC Symbol;Acc:8090]	ENSG00000135114	8638
OGFR				123		10.9432	5.58968e-09		GgaAffx.3518.1.S1_at	OGFR	428150	0.0080027	6.58003		15465205	OGFR	1.50409e-05	7.44835		ENSGALG00000005609	20: 8,676,630-8,684,715 F	F1NEX4 (F1NEX4_CHICK)		Hs/Mm		OGFR	opioid growth factor receptor [Source:HGNC Symbol;Acc:15768]	ENSG00000060491	11054	20: 61,436,187-61,445,352 F		ENSMUSG00000049401	72075	2: 180,589,245-180,595,836 F
OLFML1				123		171.505	8.37113e-10		GgaAffx.3296.1.S1_at	OLFML1	428842	0.0029653	20.3527		15514162	OLFML1	1.01999e-05	81.2219		ENSGALG00000027184	5: 6,739,772-6,750,882 F	R4GHV0 (R4GHV0_CHICK)		***		OLFML1	olfactomedin like 1 [Source:HGNC Symbol;Acc:24473]	ENSG00000183801	283298	11: 7,485,388-7,511,377 F		ENSMUSG00000051041	244198	7: 107,567,446-107,591,094 F
OSBPL1A				2		2.30925	0.999922		Gga.7435.1.S1_at	OSBPL1A	421079	0.00283478	3.06392							ENSGALG00000015086	2: 102,948,952-103,020,897 R	E1C988 (E1C988_CHICK)		Hs/Mm		OSBPL1A	oxysterol binding protein-like 1A [Source:HGNC Symbol;Acc:16398]	ENSG00000141447	114876	18: 24,162,044-24,397,880 R		ENSMUSG00000044252	64291	18: 12,755,314-12,941,841 R
OTUD4				23		3.21568	0.0588035		Gga.8668.1.S1_at	OTUD4	422463	0.00211367	4.01933		15509056	OTUD4	1.30227e-05	3.24967		ENSGALG00000009968	4: 30,468,690-30,498,962 R	E1C019 (E1C019_CHICK)		Hs only		OTUD4	OTU domain containing 4 [Source:HGNC Symbol;Acc:24949]	ENSG00000164164	54726	4: 145,110,838-145,180,161 R		ENSMUSG00000036990	73945	8: 79,639,618-79,677,724 F
P2RX7				(1)3		19.1278	0.0130393								15432039	P2RX7	8.35332e-05	19.3823		ENSGALG00000003863	15: 5,407,225-5,424,559 F	E1C6P3 (E1C6P3_CHICK)		Hs/Mm		P2RX7	purinergic receptor P2X, ligand-gated ion channel, 7 [Source:HGNC Symbol;Acc:8537]	ENSG00000089041	5027	12: 121,132,819-121,188,032 F		ENSMUSG00000029468	18439	5: 122,643,911-122,691,432 F
PARP12				123		23.0582	0		GgaAffx.8109.1.S1_s_at	PARP12	418100	0.00181917	26.0583		15388377	PARP12	3.38323e-06	10.172		ENSGALG00000012788	1: 55,884,056-55,900,238 F	F1P4H1 (F1P4H1_CHICK)		Hs/Mm		PARP12	poly (ADP-ribose) polymerase family, member 12 [Source:HGNC Symbol;Acc:21919]	ENSG00000059378	64761	7: 139,723,544-139,763,521 R		ENSMUSG00000038507	243771	6: 39,086,410-39,118,349 R
PARP9				123		19.3744	0		GgaAffx.7658.1.S1_at	PARP9	424269	0.00166459	54.9772		15534200	PARP9	5.84379e-06	21.1321		ENSGALG00000012077	7: 27,763,968-27,772,565 F	E1BXX9 (E1BXX9_CHICK)		Hs/Mm		PARP9	poly (ADP-ribose) polymerase family, member 9 [Source:HGNC Symbol;Acc:24118]	ENSG00000138496	83666	3: 122,246,771-122,283,424 R		ENSMUSG00000022906	80285	16: 35,938,470-35,972,605 F
PATL2				1		34.9756	0.00738151													ENSGALG00000002167	10: 821,410-827,514 R	F1NXG9 (F1NXG9_CHICK)		***		PATL2	protein associated with topoisomerase II homolog 2 (yeast) [Source:HGNC Symbol;Acc:33630]	ENSG00000229474	197135	15: 44,665,732-44,711,316 R		ENSMUSG00000027233	67578	2: 122,120,108-122,186,189 R
PBEF1				1		3.74683	6.08506e-10													ENSGALG00000008098	1: 14,037,839-14,064,141 R	Q58I02 (Q58I02_CHICK)		***		NAMPT	nicotinamide phosphoribosyltransferase [Source:HGNC Symbol;Acc:30092]	ENSG00000105835	10135	7: 106,248,285-106,286,326 R		ENSMUSG00000020572	59027	12: 32,820,335-32,853,369 F
PFKP				1		4.53961	0													ENSGALG00000006939	2: 11,354,185-11,395,733 F	Q5ZHU4 (Q5ZHU4_CHICK)		Hs/Mm		PFKP	phosphofructokinase, platelet [Source:HGNC Symbol;Acc:8878]	ENSG00000067057	5214	10: 3,066,333-3,137,712 F		ENSMUSG00000021196	56421	13: 6,579,768-6,648,777 R
PHF11				123		9.96206	5.47928e-09		Gga.3236.1.S1_at	PHF11	418867	0.000352492	10.405		15395139	PHF11	3.60544e-07	6.4474		ENSGALG00000019094	1: 168,526,926-168,541,731 F	E1BZM2 (E1BZM2_CHICK)		Hs only		PHF11	PHD finger protein 11 [Source:HGNC Symbol;Acc:17024]	ENSG00000136147	51131	13: 50,069,746-50,103,123 F		ENSMUSG00000044703	219131	14: 59,276,913-59,297,522 R
PIGA				123		6.26586	0.00581426		GgaAffx.10597.1.S1_at	PIGA	418624	0.00620284	4.67597		15393061	PIGA	5.20563e-06	4.05422		ENSGALG00000016559	1: 121,469,874-121,479,163 F	F1NHQ4 (F1NHQ4_CHICK)		Mm only		PIGA	phosphatidylinositol glycan anchor biosynthesis class A [Source:HGNC Symbol;Acc:8957]	ENSG00000165195	5277	X: 15,319,451-15,335,554 R.		ENSMUSG00000031381	18700	X: 164,419,793-164,433,916 F
PLA2G6				23		4.54032	0.106522		Gga.9267.1.S1_at	PLA2G6	418028	0.00965846	4.80053		15387784	PLA2G6	0.00144651	3.26253		ENSGALG00000012281	1: 50,836,439-50,854,357 F	F1NBV7 (F1NBV7_CHICK)		***		PLA2G6	phospholipase A2 group VI [Source:HGNC Symbol;Acc:9039]	ENSG00000184381	8398	22: 38,111,495-38,205,690 R		ENSMUSG00000042632	53357	15: 79,286,228-79,328,390 R
PLAC8				3		9.67077	0.999922								15510105	PLAC8	4.6699e-05	25.1959		ENSGALG00000020193	4: 45,840,212-45,841,649 R	F1NUW2 (F1NUW2_CHICK)		Hs/Mm		PLAC8	placenta-specific 8 [Source:HGNC Symbol;Acc:19254]	ENSG00000145287	51316	4: 83,090,048-83,137,075 R		ENSMUSG00000029322	231507	5: 100,553,725-100,572,245 R
PPM1J				12		23.5289	0.00940092		Gga.14573.1.S1_at	PPM1J	419873		6.35714							ENSGALG00000001605	26: 3,499,167-3,506,175 R	F1NLL1 (F1NLL1_CHICK)		***		PPM1J	protein phosphatase, Mg2+/Mn2+ dependent 1J [Source:HGNC Symbol;Acc:20785]	ENSG00000155367	333926	1: 112,709,994-112,715,477 R		ENSMUSG00000002228	71887	3: 104,781,056-104,786,018 F
PRMT8				123		5.5394	0.00942759		GgaAffx.24163.2.S1_s_at	PRMT8	425989	0.00876107	5.92639		15389877	PRMT8	7.08953e-06	3.89582		ENSGALG00000013272	1: 74,651,168-74,705,631 F	F1NJK8 (F1NJK8_CHICK)		Hs only		PRMT8	protein arginine methyltransferase 8 [Source:HGNC Symbol;Acc:5188]	ENSG00000111218	56341	12: 3,490,515-3,703,139 F		ENSMUSG00000030350	381813	6: 127,689,011-127,769,472 R
PTGES				13		5.98738	1.09026e-05								15439386	PTGES	0.00158215	3.75808		ENSGALG00000027357	17: 5,676,177-5,679,429 R	R4GM68 (R4GM68_CHICK)		Hs/Mm		PTGES	prostaglandin E synthase [Source:HGNC Symbol;Acc:9599]	ENSG00000148344	9536	9: 129,738,331-129,753,047 R		ENSMUSG00000050737	64292	2: 30,889,471-30,929,863 R
PXK				123		8.78994	8.88704e-09		GgaAffx.22137.1.S1_at	PXK	416065	0.00376666	8.08489		15420061	PXK	7.18664e-06	4.70957		ENSGALG00000007052	12: 11,788,845-11,807,134 F	F1NF37 (F1NF37_CHICK)		Hs/Mm		PXK	PX domain containing serine/threonine kinase [Source:HGNC Symbol;Acc:23326]	ENSG00000168297	54899	3: 58,318,607-58,411,748 F		ENSMUSG00000033885	218699	14: 8,098,213-8,165,111 F
PYURF				123		-6.35032	0.000172676		Gga.8802.1.S1_at	PYURF		0.00180081	-4.35449		15509474	PIGY	0.000283972	-3.86383		ENSGALG00000026229	4: 34,487,202-34,488,289 R	R4GIT1 (R4GIT1_CHICK)		***		PYURF	PIGY upstream reading frame [Source:HGNC Symbol;Acc:44317]	ENSG00000145337	100996939	4: 88,520,985-88,523,813 R		ENSMUSG00000043162	66459	6: 57,686,576-57,692,078 R
RASSF5				2		12.9698	0.999922		GgaAffx.13096.1.S1_at	RASSF5	419844	0.00389511	3.85602							ENSGALG00000000834	26: 2,438,015-2,447,837 F	Q5ZHZ1 (Q5ZHZ1_CHICK)		***		RASSF5	Ras association domain family member 5 [Source:HGNC Symbol;Acc:17609]	ENSG00000266094	83593	1: 206,507,530-206,589,283 F		ENSMUSG00000026430	54354	1: 131,176,410-131,245,258 R
RFC1				(1)2		2.78424	0.00535139		Gga.1913.1.S1_s_at	RFC1	422788	0.000588476	3.15677							ENSGALG00000014298	4: 68,926,121-68,962,439 F	F1NEP9 (F1NEP9_CHICK)		***		RFC1	replication factor C subunit 1 [Source:HGNC Symbol;Acc:9969]	ENSG00000035928	5981	4: 39,287,456-39,366,375 R		ENSMUSG00000029191	19687	5: 65,261,852-65,335,670 R
RFFL				(1)2		4.46598	0.0172444		GgaAffx.13061.1.S1_at	RFFL	417529	0.00181917	4.9724							ENSGALG00000002225	19: 4,478,902-4,502,458 F	Q5ZI26 (Q5ZI26_CHICK)		***		RFFL	ring finger and FYVE-like domain containing E3 ubiquitin protein ligase [Source:HGNC Symbol;Acc:24821]	ENSG00000092871	117584	17: 35,005,990-35,089,319 R		ENSMUSG00000020696	67338	11: 82,802,449-82,846,092 R
RHOC				1		3.66428	1.29644e-06													ENSGALG00000001569	26: 3,492,792-3,497,763 R	Q9PSX7 (RHOC_CHICK)		Hs/Mm		RHOC	ras homolog family member C [Source:HGNC Symbol;Acc:669]	ENSG00000155366	389	1: 112,701,106-112,707,434 R		ENSMUSG00000002233	11853	3: 104,789,011-104,794,459 F
RNF19B				2		4.94001	0.117301		Gga.16219.1.S1_at	RNF19B	419669	0.000672222	6.91691							ENSGALG00000003577	23: 5,250,326-5,259,999 R	F1NJT5 (F1NJT5_CHICK)		Hs/Mm		RNF19B	ring finger protein 19B [Source:HGNC Symbol;Acc:26886]	ENSG00000116514	127544	1: 32,936,445-32,964,685 R		ENSMUSG00000028793	75234	4: 129,058,271-129,085,886 F
RNF213				13		200.976	8.05623e-13								15443349	RNF213	1.07169e-06	41.5625		ENSGALG00000006988	18: 9,771,940-9,818,172 R	F1NGT4 (F1NGT4_CHICK)		Hs/Mm		RNF213	ring finger protein 213 [Source:HGNC Symbol;Acc:14539]	ENSG00000173821	57674	17: 80,260,866-80,398,786 F		ENSMUSG00000070327	672511	11: 119,393,100-119,487,418 F
RP9				13		6.59937	2.12685e-07								15451060	RP9	4.43127e-07	3.8421		ENSGALG00000019605	2: 48,613,435-48,620,142 F	F1NGT7 (F1NGT7_CHICK)		Hs only		RP9	retinitis pigmentosa 9 (autosomal dominant) [Source:HGNC Symbol;Acc:10288]	ENSG00000164610	6100	7: 33,094,797-33,109,401 R		ENSMUSG00000032239	55934	9: 22,448,311-22,468,356 R
RPA3				12		3.34416	0.00136363		Gga.12279.1.S1_at	RPA3	420578	0.000750619	3.06566							ENSGALG00000010700	2: 24,920,143-24,923,085 R	E1C4C7 (E1C4C7_CHICK)		***		RPA3	replication protein A3 [Source:HGNC Symbol;Acc:10291]	ENSG00000106399	6119	7: 7,636,518-7,718,607 R		ENSMUSG00000012483	68240	6: 8,255,936-8,259,173 R
RSAD2				123		1505.06	0		GgaAffx.10498.1.S1_at	RSAD2	428650	0.000352492	639.875		15491916	RSAD2	7.95703e-07	139.994		ENSGALG00000016400	3: 94,589,239-94,594,293 F	F1NLJ6 (F1NLJ6_CHICK)		Hs/Mm		RSAD2	radical S-adenosyl methionine domain containing 2 [Source:HGNC Symbol;Acc:30908]	ENSG00000134321	91543	2: 7,005,937-7,038,370 F		ENSMUSG00000020641	58185	12: 26,442,753-26,456,452 R
SAMHD1				123		4.70195	0.000257971		GgaAffx.21358.1.S1_s_at	SAMHD1	419125	0.00650161	4.94852		15466235	SAMHD1	5.01898e-06	3.87488		ENSGALG00000001231	20: 597,387-623,826 R	F1P0T3 (F1P0T3_CHICK)		Hs/Mm		SAMHD1	SAM domain and HD domain 1 [Source:HGNC Symbol;Acc:15925]	ENSG00000101347	25939	20: 35,518,632-35,580,246 R		ENSMUSG00000027639	56045	2: 157,097,533-157,135,265 R
SLBP				(1)23		6.36962	0.0138482		GgaAffx.11747.1.S1_at	SLBP	422902	0.00328544	6.93953		15506357	SLBP	1.58309e-05	4.80363		ENSGALG00000015712	4: 83,495,206-83,502,378 F	Q6B7Z7 (Q6B7Z7_CHICK)		Mm only		SLBP	stem-loop binding protein [Source:HGNC Symbol;Acc:10904]	ENSG00000163950	7884	4: 1,692,800-1,712,555 R		ENSMUSG00000004642	20492	5: 33,634,952-33,652,574 R
SLC2A6				13		24.6376	0.00345496								15439665	SLC2A6	0.000216864	5.19618		ENSGALG00000002982	17: 6,936,944-6,940,561 R	F1NAR8 (F1NAR8_CHICK)		Hs/Mm		SLC2A6	solute carrier family 2 (facilitated glucose transporter), member 6 [Source:HGNC Symbol;Acc:11011]	ENSG00000160326	11182	9: 133,471,095-133,479,137 R		ENSMUSG00000036067	227659	2: 27,021,363-27,027,998 R
SLC35F1				2		3.1474	0.999922		Gga.2764.1.S1_at	SLC35F1	770279	0.00965846	3.39222							ENSGALG00000029011	3: 62,486,816-62,723,122 R	R4GG47 (R4GG47_CHICK)		***		SLC35F1	solute carrier family 35 member F1 [Source:HGNC Symbol;Acc:21483]	ENSG00000196376	222553	6: 117,907,526-118,317,676 F		ENSMUSG00000038602	215085	10: 52,690,533-53,111,622 F
SMC6				23		4.52679	0.0893167		GgaAffx.24967.1.S1_s_at	SMC6	421950	0.00965846	4.99615		15499459	SMC6	0.000167855	3.11728		ENSGALG00000016467	3: 99,815,077-99,852,120 R	E1BWW3 (E1BWW3_CHICK)		***		SMC6	structural maintenance of chromosomes 6 [Source:HGNC Symbol;Acc:20466]	ENSG00000163029	79677	2: 17,663,812-17,800,242 R		ENSMUSG00000020608	67241	12: 11,265,886-11,319,785 F
SMCHD1				123		5.3949	1.30419e-05		Gga.12925.1.S1_at	SMCHD1	421057	0.00302049	5.75305		15461574	SMCHD1	1.43854e-05	3.81386		ENSGALG00000014811	2: 100,752,805-100,824,217 R	E1C832 (E1C832_CHICK)		Hs/Mm		SMCHD1	structural maintenance of chromosomes flexible hinge domain containing 1 [Source:HGNC Symbol;Acc:29090]	ENSG00000101596	23347	18: 2,655,737-2,805,015 F		ENSMUSG00000024054	74355	17: 71,344,489-71,475,343 R
SNX10				123		10.1189	0		Gga.8752.1.S1_s_at	SNX10	420628	0.00389844	10.4807		15450119	SNX10	0.000191496	4.16673		ENSGALG00000011046	2: 32,350,696-32,384,116 F	F1NMH3 (F1NMH3_CHICK)		Hs/Mm		SNX10	sorting nexin 10 [Source:HGNC Symbol;Acc:14974]	ENSG00000086300	29887	7: 26,331,541-26,413,949 F		ENSMUSG00000038301	71982	6: 51,523,901-51,590,679 F
SOCS1				123		18.6548	1.66712e-08		Gga.10606.1.S1_at	SOCS1	416630	0.00148873	17.2586		15428064	SOCS1	2.89853e-05	5.39092		ENSGALG00000007158	14: 8,935,374-8,936,082 F	B6RCQ2 (B6RCQ2_CHICK)		Hs/Mm		SOCS1	suppressor of cytokine signaling 1 [Source:HGNC Symbol;Acc:19383]	ENSG00000185338	8651	16: 11,348,262-11,350,036 R		ENSMUSG00000038037	12703	16: 10,783,808-10,785,536 R
SPOCK1				12		4.46691	0.00942255		Gga.15599.1.S1_s_at	SPOCK1	416304	0.00304921	3.46799							ENSGALG00000006258	13: 13,906,202-14,163,956 R	F1NW71 (F1NW71_CHICK)		Hs only		SPOCK1	sparc/osteonectin, cwcv and kazal-like domains proteoglycan (testican) 1 [Source:HGNC Symbol;Acc:11251]	ENSG00000152377	6695	5: 136,975,298-137,598,379 R		ENSMUSG00000056222	20745	13: 57,421,195-57,908,314 R
STAT1				123		37.1437	0		Gga.11597.2.S1_s_at	STAT1	424044	0.00189656	46.3387		15535560	STAT1	2.58523e-05	3.45011		ENSGALG00000007651	7: 7,412,734-7,431,231 R	F7BWA2 (F7BWA2_CHICK)		Hs/Mm		STAT1	signal transducer and activator of transcription 1, 91kDa [Source:HGNC Symbol;Acc:11362]	ENSG00000115415	6772	2: 191,829,084-191,885,686 R		ENSMUSG00000026104	20846	1: 52,119,438-52,161,865 F
STEAP3				3		8.29584	0.727658								15537677	STEAP3	8.64859e-05	3.75955		ENSGALG00000012117	7: 27,906,368-27,920,392 R	E1BXD1 (E1BXD1_CHICK)		***		STEAP3	STEAP3 metalloreductase [Source:HGNC Symbol;Acc:24592]	ENSG00000115107	55240	2: 119,223,831-119,265,652 F		ENSMUSG00000026389	68428	1: 120,190,757-120,272,705 R
STOML1				123		12.2279	0		Gga.2922.1.S1_at	STOML1	415303	0.00727049	7.28728		15409310	STOML1	0.0002265	4.58936		ENSGALG00000001470	10: 2,115,125-2,118,216 F	F1NSB5 (F1NSB5_CHICK)		Hs only		STOML1	stomatin (EPB72)-like 1 [Source:HGNC Symbol;Acc:14560]	ENSG00000067221	9399	15: 74,275,547-74,286,963 R		ENSMUSG00000032333	69106	9: 58,253,164-58,262,523 F
TAP1				12		27.9474	2.01181e-05		Gga.14717.1.S1_at	TAP1	427727	0.00172024	10.3915							ENSGALG00000026269	16: 67,623-76,124 F	A5HUM0 (A5HUM0_CHICK)		Hs/Mm		TAP1	transporter 1, ATP-binding cassette, sub-family B (MDR/TAP) [Source:HGNC Symbol;Acc:43]	ENSG00000168394	6890	6: 32,845,209-32,853,978 R		ENSMUSG00000037321	21354	17: 34,187,553-34,197,225 F
TAP2				12		19.573	4.38305e-12		Gga.2865.1.S1_at	TAP2	427728	0.00181917	17.0075							ENSGALG00000000181	16: 64,031-67,067 R	A5HUM1 (A5HUM1_CHICK)		Hs/Mm		TAP2	transporter 2, ATP-binding cassette, sub-family B (MDR/TAP) [Source:HGNC Symbol;Acc:44]	ENSG00000204267	6891	6: 32,821,833-32,838,780 R		ENSMUSG00000024339	21355	17: 34,203,527-34,216,321 F
TAPBPL				3		8.67492	0.88809								15390058	TAPBPL	0.000460262	3.82969		ENSGALG00000014428	1: 76,360,081-76,368,699 F	F1NH95 (F1NH95_CHICK)		Hs/Mm		TAPBPL	TAP binding protein-like [Source:HGNC Symbol;Acc:30683]	ENSG00000139192	55080	12: 6,451,690-6,466,517 F		ENSMUSG00000038213	213233	6: 125,223,933-125,231,860 R
TGM2				12		3.9302	2.06454e-08		Gga.1035.1.S1_at	TGM2	396432	0.00471147	4.06844							ENSGALG00000006775	20: 10,714,657-10,723,053 F	E1BY44 (E1BY44_CHICK)		Hs/Mm		TGM2	transglutaminase 2 [Source:HGNC Symbol;Acc:11778]	ENSG00000198959	7052	20: 38,127,387-38,166,578 R		ENSMUSG00000037820	21817	2: 158,116,402-158,146,436 R
TJP2				123		5.64717	2.32548e-07		Gga.448.1.S1_at	TJP2	395751	0.00972641	5.89727		15559196	TJP2	5.10548e-05	3.34506		ENSGALG00000015109	Z: 34,446,877-34,509,726 F	F1NK34 (F1NK34_CHICK)		Hs/Mm		TJP2	tight junction protein 2 [Source:HGNC Symbol;Acc:11828]	ENSG00000119139	9414	9: 71,736,209-71,870,124 F		ENSMUSG00000024812	21873	19: 24,094,523-24,225,026 R
TLR3				123		141.017	7.77871e-07		GgaAffx.8585.3.S1_s_at	TLR3	422720	0.00189656	30.0417		15504931	TLR3	4.50952e-08	47.2923		ENSGALG00000013468	4: 60,925,661-60,939,133 F	R4GLK5 (R4GLK5_CHICK)		Hs/Mm		TLR3	toll-like receptor 3 [Source:HGNC Symbol;Acc:11849]	ENSG00000164342	7098	4: 186,990,306-187,009,223 F		ENSMUSG00000031639	142980	8: 45,395,665-45,410,608 R
TMEM168				123		4.11752	0.00460747		GgaAffx.5953.1.S1_at	TMEM168	417777	0.00189656	4.8788		15385719	TMEM168	5.83723e-07	3.16109		ENSGALG00000009443	1: 26,746,468-26,766,742 F	E1BXX0 (E1BXX0_CHICK)		***		TMEM168	transmembrane protein 168 [Source:HGNC Symbol;Acc:25826]	ENSG00000146802	64418	7: 112,762,382-112,790,592 R.		ENSMUSG00000029569	101118	6: 13,580,687-13,608,100 R
TMEM173				(1)3		51.6046	0.0319608								15424605	TMEM173	3.27785e-06	3.20752		ENSGALG00000000852	13: 418,871-424,514 R			Hs/Mm		TMEM173	transmembrane protein 173 [Source:HGNC Symbol;Acc:27962]	ENSG00000184584	340061	5: 139,475,534-139,482,935 R		ENSMUSG00000024349	72512	18: 35,733,678-35,740,554 R
TMEM52				3		4.04629	0.999922								15468472	TMEM52	0.00157703	3.13684		ENSGALG00000001304	21: 1,907,154-1,910,578 F	E1BZI7 (E1BZI7_CHICK)		***		TMEM52	transmembrane protein 52 [Source:HGNC Symbol;Acc:27916]	ENSG00000178821	339456	1: 1,917,590-1,919,273 R		ENSMUSG00000023153	69671	4: 155,469,114-155,470,857 F
TNFRSF18				3		13.448	0.999922								15468714	TNFRSF18	0.000561811	3.17858		ENSGALG00000001882	21: 2,560,351-2,566,659 F	F1NF51 (F1NF51_CHICK)		Mm only		TNFRSF18	tumor necrosis factor receptor superfamily member 18 [Source:HGNC Symbol;Acc:11914]	ENSG00000186891	8784	1: 1,203,508-1,206,691 R		ENSMUSG00000041954	21936	4: 156,026,164-156,028,895 F
TNFRSF4				13		24.8495	0.00031328								15468706	TNFRSF4	0.000115203	11.8644		ENSGALG00000001875	21: 2,547,202-2,552,218 F	F1NF57 (F1NF57_CHICK)		***		TNFRSF4	tumor necrosis factor receptor superfamily member 4 [Source:HGNC Symbol;Acc:11918]	ENSG00000186827	7293	1: 1,211,326-1,214,138 R		ENSMUSG00000029075	22163	4: 156,013,843-156,016,612 F
TOR1AIP2				1		3.78676	0.00581426													ENSGALG00000004017	8: 6,057,062-6,061,824 F	F1P319 (F1P319_CHICK)		Mm only		TOR1AIP2	torsin 1A interacting protein 2 [Source:HGNC Symbol;Acc:24055]	ENSG00000169905	163590	1: 179,839,967-179,877,803 R		ENSMUSG00000050565	240832	1: 156,035,403-156,068,861 F
TOR4A				2					Gga.7396.1.S1_at	C9orf167	417257	0.00682758	5.23738							ENSGALG00000008623	17: 1,798,821-1,801,316 F	F1NLT2 (F1NLT2_CHICK)		Mm only		TOR4A	torsin family 4 member A [Source:HGNC Symbol;Acc:25981]	ENSG00000198113	54863	9: 137,277,749-137,282,641 F			227612	2: 25,192,966-25,196,886 R
TPN				1		6.94993	7.66128e-10													ENSGALG00000008022	16: 97,656-101,192 F	A4F5B6 (A4F5B6_CHICK)		Hs/Mm		TAPBP	TAP binding protein (tapasin) [Source:HGNC Symbol;Acc:11566]	ENSG00000231925	6892	6: 33,299,694-33,314,387 R		ENSMUSG00000024308	21356	17: 33,915,899-33,929,288 F
TRAF-5				23					GgaAffx.12475.1.S1_at	TRAF5	374055	0.0057471	10.1542		15494976	TRAF5	0.000473482	3.02527		ENSGALG00000009864	3: 21,605,815-21,621,949 R	Q805B1 (Q805B1_CHICK)		Hs only		TRAF5	TNF receptor associated factor 5 [Source:HGNC Symbol;Acc:12035]	ENSG00000082512	7188	1: 211,326,615-211,374,946 F		ENSMUSG00000026637	22033	1: 191,997,205-192,059,162 R
TRAFD1				123		12.111	0		GgaAffx.11512.1.S1_at	TRAFD1	416884	0.00374779	14.0309		15432381	TRAFD1	6.47272e-06	6.11364		ENSGALG00000004802	15: 6,287,966-6,297,369 F	E1BQZ6 (E1BQZ6_CHICK)		Hs/Mm		TRAFD1	TRAF-type zinc finger domain containing 1 [Source:HGNC Symbol;Acc:24808]	ENSG00000135148	10906	12: 112,563,305-112,591,407 F		ENSMUSG00000042726	231712	5: 121,371,725-121,385,632 R
TRANK1				123		38.555	0		GgaAffx.23767.1.S1_at	TRANK1	420728	0.000588476	53.1246		15458921	TRANK1	6.08341e-08	16.4651		ENSGALG00000012057	2: 46,537,531-46,576,714 R	F1NFZ0 (F1NFZ0_CHICK)		Hs only		TRANK1	tetratricopeptide repeat and ankyrin repeat containing 1 [Source:HGNC Symbol;Acc:29011]	ENSG00000168016	9881	3: 36,868,311-36,986,548 R		ENSMUSG00000062296	231712	9: 111,311,739-111,395,774 F
TRIM25				123		13.4509	0		GgaAffx.25763.1.S1_at	TRIM25	417401	0.00897449	3.52241		15442694	TRIM25	9.50613e-05	5.92078		ENSGALG00000003144	18: 6,254,682-6,261,401 R	F1N9Y8 (F1N9Y8_CHICK)		Hs/Mm		TRIM25	tripartite motif containing 25 [Source:HGNC Symbol;Acc:12932]	ENSG00000121060	7706	17: 54,965,270-54,991,399 R		ENSMUSG00000000275	217069	11: 88,999,376-89,020,293 F
TTC3				(1)2		3.20716	0.0138213		GgaAffx.10236.2.S1_at	TTC3	418518	0.00283478	3.83741							ENSGALG00000016050	1: 106,382,614-106,438,592 F	F1P0T0 (F1P0T0_CHICK)		Hs/Mm		TTC3	tetratricopeptide repeat domain 3 [Source:HGNC Symbol;Acc:12393]	ENSG00000182670	7267	21: 37,073,226-37,203,112 F		ENSMUSG00000040785	22129	16: 94,370,618-94,469,222 F
UBE2L6				1		14.5559	2.04878e-13													ENSGALG00000029181	5: 16,306,938-16,308,177 F	R4GKJ8 (R4GKJ8_CHICK)		Hs/Mm		UBE2L6	ubiquitin-conjugating enzyme E2L 6 [Source:HGNC Symbol;Acc:12490]	ENSG00000156587	9246	11: 57,551,656-57,568,284 R		ENSMUSG00000027078	56791	2: 84,798,828-84,810,335 F
USP25				2		3.47122	0.132518		GgaAffx.10006.1.S1_s_at	USP25	418471	0.00189656	3.9423							ENSGALG00000015693	1: 97,936,529-98,030,131 F	F1NCR4 (F1NCR4_CHICK)		Hs/Mm		USP25	ubiquitin specific peptidase 25 [Source:HGNC Symbol;Acc:12624]	ENSG00000155313	29761	21: 15,730,025-15,880,069 F		ENSMUSG00000022867	30940	16: 77,014,069-77,116,779 F
VAT1				12		5.11401	1.38634e-12		GgaAffx.25642.1.S1_at	VAT1	420009	0.00897449	4.10397							ENSGALG00000002818	27: 5,112,056-5,120,981 R	F1NBS9 (F1NBS9_CHICK)		***		VAT1	vesicle amine transport 1 [Source:HGNC Symbol;Acc:16919]	ENSG00000108828	10493	17: 43,014,605-43,025,123 R		ENSMUSG00000034993	26949	11: 101,458,745-101,466,230 R
VCAM1				13		60.1894	0								15539484	VCAM1	2.61107e-05	30.7208		ENSGALG00000005257	8: 10,818,883-10,826,594 F	F1P201 (F1P201_CHICK)		Hs/Mm		VCAM1	vascular cell adhesion molecule 1 [Source:HGNC Symbol;Acc:12663]	ENSG00000162692	7412	1: 100,719,742-100,739,045 F		ENSMUSG00000027962	22329	3: 116,110,020-116,129,688 R
WDFY2				1		4.15483	0.000110235													ENSGALG00000017019	1: 169,452,454-169,518,079 F	F1P5E2 (F1P5E2_CHICK)		***		WDFY2	WD repeat and FYVE domain containing 2 [Source:HGNC Symbol;Acc:20482]	ENSG00000139668	115825	13: 51,584,455-51,767,707 F		ENSMUSG00000014547	268752	14: 62,837,690-62,956,886 F
ZC3HAV1				123		50.1045	0		Gga.17993.1.S1_at	ZC3HAV1	426315	0.00561805	73.7155		15401848	ZC3HAV1	1.36376e-06	14.376		ENSGALG00000013911	1: 71,546,272-71,571,545 R	F1NWL9 (F1NWL9_CHICK)		Hs/Mm		ZC3HAV1	zinc finger CCCH-type, antiviral 1 [Source:HGNC Symbol;Acc:23721]	ENSG00000105939	56829	7: 138,728,266-138,794,465 R		ENSMUSG00000029826	78781	6: 38,305,286-38,354,603 R
ZCCHC11				(1)2		3.23364	0.031369		GgaAffx.23276.2.S1_s_at	ZCCHC11	424642	0.00189656	3.28231							ENSGALG00000010629	8: 23,298,895-23,332,482 R	E1C6A7 (E1C6A7_CHICK)		Mm only		ZCCHC11	zinc finger CCHC-type containing 11 [Source:HGNC Symbol;Acc:28981]	ENSG00000134744	23318	1: 52,408,282-52,553,487 R		ENSMUSG00000034610	230594	4: 108,459,426-108,559,421 F
ZDHHC4				13		10.2431	0.000409145								15430061	ZDHHC4	1.61578e-05	5.92626		ENSGALG00000005905	14: 6,498,475-6,504,441 R	E1C0F2 (E1C0F2_CHICK)		***		ZDHHC4	zinc finger DHHC-type containing 4 [Source:HGNC Symbol;Acc:18471]	ENSG00000136247	55146	7: 6,577,434-6,589,374 F		ENSMUSG00000001844	72881	5: 143,316,489-143,329,256 R
ZNFX1				123		53.7432	0		GgaAffx.26344.1.S1_at	ZNFX1	419218	0.00166459	51.8673		15466980	ZNFX1	1.82679e-07	22.5315		ENSGALG00000004859	20: 7,062,873-7,075,426 R	F1NFA4 (F1NFA4_CHICK)		Hs/Mm		ZNFX1	zinc finger, NFX1-type containing 1 [Source:HGNC Symbol;Acc:29271]	ENSG00000124201	57169	20: 47,854,483-47,894,963 R		ENSMUSG00000039501	98999	2: 167,035,793-167,063,015 R
LOC415922		GBP4L		3+											15420779	LOC415922	0.000113624	9.21602			12: 2,278,989-2,283,613 R			Mm only		GBP7	guanylate binding protein 7 [Source:HGNC Symbol;Acc:29606]	ENSG00000213512	388646	1: 89,131,751-89,176,040 R			229900	3: 142,530,342-142,550,149 F
LOC422513		hect domain and RLD 4-like		3+											15503323	LOC422513	7.7841e-06	41.1084			4: 34,474,322-34,493,166 F			Hs only		HERC5	HECT and RLD domain containing E3 ubiquitin protein ligase 5 [Source:HGNC Symbol;Acc:24368]	ENSG00000138646	51191	4: 88,457,117-88,506,163 F
PDCD1LG2				3											15558897	PDCD1LG2	0.000119033	9.68181						Hs only		PDCD1LG2	programmed cell death 1 ligand 2 [Source:HGNC Symbol;Acc:18731]	ENSG00000197646	80380	9: 5,510,570-5,571,254 F			58205	19: 29,410,919-29,471,157 F
PRLHR2				3											15519013	PRLHR2	0.000789856	5.12518			5: 895,97-.897,027 R			***
TMEM140				3											15399643	TMEM140	3.5e-05	3.90818			1: 47,780,019-47,784,676 R			Hs/Mm		TMEM140	transmembrane protein 140 [Source:HGNC Symbol;Acc:21870]	ENSG00000146859	55281	7: 135,148,072-135,166,215 F		ENSMUSG00000057137	68487	6: 34,863,146-34,874,946 F
LOC415756				2+					Gga.12098.1.S1_a_at	LOC415756	415756	0.00561554	24.3767							ENSGALG00000004480	11: 7,881,515-7,888,505 R	F1NQ90 (F1NQ90_CHICK)		Hs only		C19orf12	chromosome 19 open reading frame 12 [Source:HGNC Symbol;Acc:25443]	ENSG00000131943	83636	19: 29,698,886-29,715,789 R		ENSMUSG00000054676	72244	7: 3,818,3217-3,819,7568 F
LOC419112				2					Gga.7412.1.S1_s_at	LOC419112	419112	0.00959129	4.1337											Hs/Mm		TMEM110	transmembrane protein 110 [Source:HGNC Symbol;Acc:30526]	ENSG00000213533	375346	3: 52,836,219-52,897,596 R		ENSMUSG00000006526	69179	14: 30,825,590-30,876,986 F
Notes:
[1] http://www.interferome.org/interferome
[2] http://www.genenames.org
[3] http://www.informatics.jax.org/marker/
